# Supplementary material for: An immune cell infiltration-based immune score model predicts prognosis and chemotherapy effects in breast cancer
Source: Theranostics. 2020 Oct 25;10(26):11938–49. doi: 10.7150/thno.49451 (PMC7667685; doi:10.7150/thno.49451)
Supplement: Supplementary file 2 — Supplementary table S1. [file thnov10p11938s2.xlsx]

## Sheet: Sheet1
ID	Source:Accession number	Included samples based on criteria	CIBERSORT P<0.05
200103091	GEO: GSE103091	107	104
200010886	GEO: GSE10886	138	95
200001456	GEO: GSE1456	159	159
200016446	GEO: GSE16446	107	106
200001992	GEO: GSE1992	77	55
200020685	GEO: GSE20685	327	306
200020711	GEO: GSE20711	88	86
200022226	GEO: GSE22226	147	135
200023428	GEO: GSE23428	18	16
200024450	GEO: GSE24450	183	134
200026304	GEO: GSE26304	113	76
200003143	GEO: GSE3143	158	99
200031863	GEO: GSE31863	126	69
200035629	GEO: GSE35629	81	47
200039004	GEO: GSE39004	61	57
200041119	GEO: GSE41119	99	76
200042568	GEO: GSE42568	100	80
200047994	GEO: GSE47994	335	202
200048390	GEO: GSE48390	81	80
200058644	GEO: GSE58644	318	196
200059246	GEO: GSE59246	62	19
200007390	GEO: GSE7390	198	197
200086166	GEO: GSE86166	366	299
200088770	GEO: GSE88770	117	115
-	ICGC: ICGC-FR	99	81
-	ICGC: ICGC-KR	49	35
-	ArrayExpress: E-TABM-158	117	114
-	METABRIC	1904	1164
-	TCGA	1109	836
Total amount		6844	5038
