# Supplementary material for: An immune cell infiltration-based immune score model predicts prognosis and chemotherapy effects in breast cancer
Source: Theranostics. 2020 Oct 25;10(26):11938–49. doi: 10.7150/thno.49451 (PMC7667685; doi:10.7150/thno.49451)
Supplement: Supplementary file 3 — Supplementary table S4. [file thnov10p11938s3.xlsx]

## Sheet: Table S4
gene symbol	logFC	AveExpr	t	P.Value	adj.P.Val	B
MMP9	1.64933	6.71275	14.5473	7.13e-43	1.39e-38	86.2454
GZMK	-1.244	3.58615	-12.5964	2.03e-33	1.99e-29	64.9006
FGL2	-0.882002	4.84359	-11.8882	3.3e-30	1.77e-26	57.6585
CD2	-1.16425	4.97245	-11.879	3.62e-30	1.77e-26	57.5666
GIMAP7	-0.887322	5.03426	-11.706	2.1e-29	8.23e-26	55.8426
CD3E	-1.12458	4.37021	-11.6274	4.65e-29	1.52e-25	55.0658
JCHAIN	-1.88215	7.40253	-11.4811	2.02e-28	5.63e-25	53.629
THEMIS	-0.539375	1.76838	-11.2606	1.79e-27	4.38e-24	51.4889
CD3G	-0.761701	2.49633	-11.2147	2.82e-27	6.12e-24	51.0469
GIMAP4	-0.690017	5.65257	-11.1282	6.57e-27	1.28e-23	50.2188
GZMA	-1.08213	4.53973	-11.0707	1.15e-26	2.01e-23	49.6704
ITM2A	-0.969947	4.94588	-11.0636	1.23e-26	2.01e-23	49.6023
ABCB1	-0.513213	2.11894	-11.0511	1.39e-26	2.09e-23	49.4835
GPR174	-0.701314	2.01433	-11.0113	2.05e-26	2.86e-23	49.1059
CD96	-0.771121	2.73378	-10.9846	2.65e-26	3.45e-23	48.8533
CD40LG	-0.668217	2.14309	-10.9126	5.31e-26	6.49e-23	48.1733
SH2D1A	-0.837204	2.59219	-10.8861	6.85e-26	7.87e-23	47.9243
CD69	-0.782296	3.09413	-10.8178	1.32e-25	1.43e-22	47.2832
CD8A	-0.937045	3.73943	-10.8082	1.44e-25	1.49e-22	47.1938
ITK	-0.634676	2.08211	-10.7233	3.24e-25	3.17e-22	46.4021
SLAMF6	-0.894732	3.04182	-10.7104	3.67e-25	3.41e-22	46.2829
CCR2	-0.742432	2.69339	-10.6302	7.83e-25	6.96e-22	45.5401
TESPA1	-0.547458	2.07039	-10.6152	9.03e-25	7.67e-22	45.4012
CD3D	-1.05106	4.46199	-10.5234	2.14e-24	1.74e-21	44.5575
PYHIN1	-0.57242	1.99244	-10.2964	1.76e-23	1.38e-20	42.4952
CD5	-0.834079	3.27977	-10.2707	2.23e-23	1.68e-20	42.2637
PTPRC	-0.880759	4.53458	-10.2267	3.34e-23	2.34e-20	41.8685
KLRB1	-0.70818	2.882	-10.2266	3.35e-23	2.34e-20	41.8676
SELL	-0.991433	4.32347	-10.1696	5.64e-23	3.8e-20	41.3576
ATP6V0D2	0.560804	1.81433	10.0906	1.16e-22	7.54e-20	40.6545
GBP4	-0.926754	4.8118	-10.0734	1.35e-22	8.53e-20	40.5022
CD27	-0.917956	3.75386	-10.0497	1.68e-22	1.02e-19	40.2925
IL7R	-0.954721	3.81934	-10.0286	2.03e-22	1.2e-19	40.1063
IKZF1	-0.62157	3.08528	-9.99269	2.8e-22	1.57e-19	39.7895
TRAT1	-0.620186	1.94594	-9.98754	2.94e-22	1.59e-19	39.7442
SELP	-0.892156	3.04763	-9.94803	4.19e-22	2.21e-19	39.397
EOMES	-0.60865	2.04947	-9.91072	5.85e-22	3.01e-19	39.0701
SLC16A3	0.720769	4.16855	9.90691	6.06e-22	3.03e-19	39.0368
P2RY13	-0.595744	2.82139	-9.89183	6.93e-22	3.38e-19	38.905
CXCL9	-1.47847	6.26737	-9.88938	7.08e-22	3.38e-19	38.8837
SLAMF1	-0.58821	2.16155	-9.67658	4.67e-21	2.03e-18	37.0412
PRKCB	-0.596172	2.25861	-9.64108	6.38e-21	2.65e-18	36.7369
GIMAP6	-0.56157	4.36355	-9.62988	7.03e-21	2.86e-18	36.6411
CD247	-0.680681	2.72953	-9.62406	7.4e-21	2.95e-18	36.5914
CCR4	-0.639292	2.59159	-9.62133	7.58e-21	2.96e-18	36.5681
HLA-DOA	-0.714476	4.85254	-9.59566	9.48e-21	3.63e-18	36.3489
HLA-DPA1	-0.761038	7.43459	-9.59014	9.95e-21	3.71e-18	36.3019
P2RY10	-0.734801	2.64323	-9.58892	1.01e-20	3.71e-18	36.2915
GPR171	-0.640894	2.25375	-9.5447	1.48e-20	5.25e-18	35.9154
LCK	-0.800131	3.50224	-9.53791	1.57e-20	5.47e-18	35.8578
SLA2	-0.625502	2.50591	-9.52857	1.7e-20	5.83e-18	35.7785
CD48	-0.753712	4.21002	-9.49657	2.24e-20	7.56e-18	35.5075
SPP1	1.23281	7.97632	9.48665	2.45e-20	8.1e-18	35.4237
CLIC2	-0.517289	4.11651	-9.46084	3.06e-20	9.88e-18	35.2059
IL2RG	-0.891555	5.15024	-9.45986	3.08e-20	9.88e-18	35.1976
LAX1	-0.669735	2.24061	-9.41077	4.71e-20	1.46e-17	34.7847
EVI2B	-0.665776	4.96951	-9.31016	1.11e-19	3.3e-17	33.9437
CCL19	-1.51939	5.46466	-9.27058	1.56e-19	4.48e-17	33.6149
CCL5	-0.975114	6.35225	-9.23316	2.14e-19	5.83e-17	33.3051
TREM1	0.564985	2.08009	9.23117	2.18e-19	5.83e-17	33.2886
HLA-DRA	-0.724377	10.9375	-9.22964	2.21e-19	5.83e-17	33.276
CXCR3	-0.77837	3.30122	-9.13443	4.93e-19	1.27e-16	32.4925
TIGIT	-0.662765	2.49753	-9.12267	5.44e-19	1.38e-16	32.3962
C16orf54	-0.630759	2.77477	-9.04596	1.03e-18	2.52e-16	31.7704
CCDC69	-0.613833	4.02156	-8.96238	2.07e-18	4.92e-16	31.0935
FYB1	-0.642992	4.13701	-8.9493	2.3e-18	5.42e-16	30.9881
SIRPG	-0.660162	2.44446	-8.94358	2.41e-18	5.55e-16	30.9419
CCR7	-0.834862	3.30856	-8.91252	3.12e-18	7.08e-16	30.6922
IL33	-0.909952	3.38062	-8.87607	4.21e-18	9.24e-16	30.3999
APLN	0.648686	3.30927	8.81622	6.87e-18	1.44e-15	29.9222
P2RY8	-0.540497	2.92055	-8.78359	8.96e-18	1.86e-15	29.6629
HLA-DPB1	-0.648725	8.17235	-8.75538	1.13e-17	2.29e-15	29.4394
CD8B	-0.688841	2.80693	-8.74672	1.21e-17	2.41e-15	29.3708
IKZF3	-0.730665	2.91114	-8.7428	1.25e-17	2.46e-15	29.3399
MS4A6A	-0.522284	4.73655	-8.73375	1.34e-17	2.62e-15	29.2683
APOBEC3G	-0.544374	3.43779	-8.70784	1.66e-17	3.13e-15	29.064
PPP1R16B	-0.587648	2.91294	-8.63189	3.05e-17	5.68e-15	28.4678
RIPOR2	-0.543191	2.45391	-8.60227	3.87e-17	7.14e-15	28.2365
SIT1	-0.703862	3.03421	-8.59786	4.01e-17	7.32e-15	28.2021
CCR5	-0.636457	3.73687	-8.58598	4.41e-17	7.98e-15	28.1096
HLA-DQA1	-0.734261	6.15825	-8.53936	6.39e-17	1.14e-14	27.7474
CXCR6	-0.549707	2.51502	-8.45866	1.21e-16	2.11e-14	27.1243
ABI3BP	-0.654309	3.05261	-8.43202	1.49e-16	2.56e-14	26.9198
CLEC10A	-0.72925	2.77108	-8.4203	1.64e-16	2.74e-14	26.8299
CTSW	-0.744906	3.41942	-8.41407	1.72e-16	2.85e-14	26.7822
XCL2	-0.577471	2.28212	-8.41287	1.74e-16	2.85e-14	26.773
MPEG1	-0.619064	4.9471	-8.39027	2.08e-16	3.35e-14	26.6002
SLAMF7	-0.776724	3.7878	-8.35803	2.67e-16	4.21e-14	26.3544
ACKR1	-1.18964	4.4355	-8.34601	2.93e-16	4.59e-14	26.2629
CST7	-0.706522	4.54591	-8.33161	3.28e-16	5.05e-14	26.1536
IL2RB	-0.72178	3.9256	-8.31536	3.73e-16	5.64e-14	26.0303
ITGAL	-0.594175	4.14746	-8.26212	5.63e-16	8.4e-14	25.6278
EBI3	-0.538851	3.15078	-8.15661	1.27e-15	1.8e-13	24.8367
CD74	-0.613204	11.0844	-8.15318	1.3e-15	1.83e-13	24.8111
RNASE6	-0.501202	5.55788	-8.07652	2.34e-15	3.2e-13	24.242
CD79A	-1.11854	4.09833	-8.05487	2.76e-15	3.72e-13	24.082
APOL3	-0.519127	4.60445	-8.0194	3.61e-15	4.79e-13	23.8208
CD6	-0.570048	2.96715	-8.01321	3.78e-15	4.99e-13	23.7753
TAGAP	-0.523916	3.37561	-7.97765	4.94e-15	6.48e-13	23.5147
TRIM22	-0.532501	5.1128	-7.94721	6.21e-15	7.93e-13	23.2923
ALDH1A1	-0.648925	4.69882	-7.90428	8.56e-15	1.08e-12	22.9799
PHLDA2	0.706448	4.71076	7.87389	1.07e-14	1.34e-12	22.7597
NKG7	-0.830032	4.54957	-7.86431	1.15e-14	1.43e-12	22.6903
MS4A1	-0.868414	2.3597	-7.85196	1.26e-14	1.55e-12	22.6012
CYTIP	-0.589101	3.77383	-7.81905	1.61e-14	1.95e-12	22.3641
AOAH	-0.512238	3.43664	-7.81553	1.66e-14	1.98e-12	22.3388
CD1C	-0.638757	2.6645	-7.75387	2.61e-14	3.03e-12	21.8969
ICOS	-0.525958	2.19242	-7.746	2.76e-14	3.19e-12	21.8408
IGLL5	-1.21834	4.97902	-7.70991	3.6e-14	4.07e-12	21.5838
CSPG4	0.582379	3.86919	7.70693	3.68e-14	4.13e-12	21.5626
IRF4	-0.611915	2.35941	-7.66899	4.85e-14	5.39e-12	21.2937
AQP9	0.658783	2.33213	7.6516	5.51e-14	6.04e-12	21.1708
S1PR1	-0.535424	4.71328	-7.64453	5.79e-14	6.29e-12	21.121
HLA-DRB1	-0.565157	9.99531	-7.63804	6.07e-14	6.56e-12	21.0752
SPOCK2	-0.667208	4.11829	-7.59498	8.3e-14	8.72e-12	20.7724
C7	-0.966224	3.14191	-7.58297	9.05e-14	9.4e-12	20.6883
IRF8	-0.540872	3.8883	-7.58061	9.2e-14	9.47e-12	20.6717
IL10RA	-0.500657	4.00054	-7.50759	1.55e-13	1.55e-11	20.1626
ENPP2	-0.584931	3.93684	-7.50732	1.56e-13	1.55e-11	20.1607
GZMH	-0.637688	3.14231	-7.49547	1.7e-13	1.67e-11	20.0785
SASH3	-0.536598	4.71855	-7.48011	1.89e-13	1.84e-11	19.972
MEOX1	-0.652028	2.75338	-7.46173	2.16e-13	2.08e-11	19.845
PLA2G2D	-0.825418	2.56397	-7.44552	2.42e-13	2.32e-11	19.7331
RFLNA	0.619858	2.8032	7.44345	2.45e-13	2.33e-11	19.7189
TGFBR2	-0.518956	6.24074	-7.43022	2.7e-13	2.54e-11	19.6278
TNFRSF17	-0.689055	2.43286	-7.31148	6.22e-13	5.55e-11	18.8164
CD53	-0.533756	6.21257	-7.30078	6.7e-13	5.96e-11	18.7439
SRGN	-0.515748	7.48604	-7.21168	1.25e-12	1.04e-10	18.1434
MMRN1	-0.510625	2.1305	-7.09033	2.86e-12	2.3e-10	17.336
POU2AF1	-0.619405	2.32665	-7.06295	3.45e-12	2.74e-10	17.1555
ZAP70	-0.515074	2.43951	-7.05177	3.72e-12	2.94e-10	17.082
GBP5	-0.730533	3.41572	-7.03305	4.22e-12	3.3e-10	16.959
PRF1	-0.590336	3.23335	-7.02914	4.34e-12	3.38e-10	16.9334
CD38	-0.527549	2.16779	-7.01965	4.63e-12	3.57e-10	16.8713
IBSP	0.683897	2.60293	6.99485	5.47e-12	4.19e-10	16.7093
CAVIN2	-0.631646	3.10612	-6.97679	6.17e-12	4.7e-10	16.5915
F2RL2	-0.772978	4.63695	-6.97574	6.22e-12	4.71e-10	16.5847
STAT1	-0.559166	7.7097	-6.94523	7.63e-12	5.67e-10	16.3865
LAMP3	-0.698042	3.42388	-6.84994	1.44e-11	1.02e-09	15.7724
PCSK1N	0.871957	2.41821	6.83986	1.54e-11	1.08e-09	15.7079
GPR183	-0.545178	4.58708	-6.81122	1.86e-11	1.3e-09	15.5251
CD1E	-0.502931	2.27027	-6.80861	1.89e-11	1.31e-09	15.5085
TMEM158	0.704034	3.83707	6.75576	2.67e-11	1.83e-09	15.173
C5orf46	0.701718	3.10335	6.74002	2.96e-11	2e-09	15.0735
CXCL11	-0.817648	4.27912	-6.71181	3.56e-11	2.35e-09	14.8958
HLA-DQB1	-0.595062	6.51831	-6.63986	5.67e-11	3.59e-09	14.4454
GZMM	-0.569139	2.82169	-6.63334	5.91e-11	3.73e-09	14.4049
CD52	-0.676132	6.12171	-6.62772	6.13e-11	3.85e-09	14.3699
C3	-0.62577	7.58604	-6.59546	7.54e-11	4.63e-09	14.1697
SELENOP	-0.591527	5.65111	-6.54203	1.06e-10	6.34e-09	13.8402
IGFL3	0.535211	1.77282	6.52799	1.16e-10	6.91e-09	13.754
CHRDL1	-0.763085	3.34677	-6.52551	1.18e-10	7e-09	13.7388
ADM	0.604934	3.68806	6.50531	1.34e-10	7.86e-09	13.6151
PI16	-0.816194	2.83086	-6.42663	2.2e-10	1.24e-08	13.1366
CXCL13	-1.06332	4.68303	-6.4106	2.43e-10	1.36e-08	13.0398
SPARCL1	-0.552868	7.84295	-6.38014	2.94e-10	1.62e-08	12.8563
BIRC3	-0.540973	4.02681	-6.35577	3.42e-10	1.87e-08	12.7102
CXCL10	-0.796947	6.65176	-6.10527	1.57e-09	7.75e-08	11.2372
MFAP4	-0.721392	5.97641	-6.10302	1.6e-09	7.84e-08	11.2242
FCER1A	-0.56498	2.99627	-6.05337	2.15e-09	1.03e-07	10.9388
BTG2	-0.584765	7.89475	-5.96071	3.71e-09	1.67e-07	10.4117
CXCL8	0.608993	2.69837	5.95383	3.86e-09	1.73e-07	10.3729
MMP12	0.752078	2.75291	5.88323	5.83e-09	2.52e-07	9.9768
MMP13	0.85371	4.29301	5.88044	5.93e-09	2.56e-07	9.96124
CD79B	-0.559935	3.26522	-5.8147	8.66e-09	3.62e-07	9.59648
GBP1	-0.542444	5.64457	-5.7668	1.14e-08	4.6e-07	9.33304
LYZ	-0.688689	7.74233	-5.71459	1.53e-08	5.92e-07	9.04821
PFKP	0.510795	5.27518	5.70352	1.63e-08	6.22e-07	8.98815
GAL	0.610202	2.4369	5.67739	1.89e-08	7.11e-07	8.84673
COL14A1	-0.643796	4.92472	-5.63641	2.38e-08	8.62e-07	8.62619
MZB1	-0.686275	4.63844	-5.61368	2.7e-08	9.68e-07	8.50452
RARRES3	-0.606618	7.93366	-5.37559	9.93e-08	3.07e-06	7.25731
CCL21	-0.830773	4.59075	-5.32434	1.31e-07	3.95e-06	6.99541
HLA-DRB5	-0.528821	8.23825	-5.3141	1.38e-07	4.13e-06	6.94337
DIRAS1	0.505648	3.50479	5.30005	1.48e-07	4.42e-06	6.8721
CXCL14	-0.908769	7.33426	-5.25462	1.89e-07	5.4e-06	6.64291
PLPP4	0.506073	3.88758	5.25245	1.91e-07	5.45e-06	6.63201
CA9	0.707306	2.26769	5.20468	2.45e-07	6.87e-06	6.39307
PTGDS	-0.624295	4.56946	-5.20288	2.47e-07	6.9e-06	6.38414
UBD	-0.703244	4.11718	-5.19983	2.51e-07	6.97e-06	6.36896
GZMB	-0.571634	3.09253	-5.17198	2.91e-07	7.8e-06	6.2307
IDO1	-0.641275	3.47256	-5.13183	3.58e-07	9.44e-06	6.03265
THBS4	-0.677471	4.70745	-5.08628	4.52e-07	1.14e-05	5.8097
HLA-DQB2	-0.518	4.82478	-5.0133	6.54e-07	1.56e-05	5.45643
CPA3	-0.659215	4.49841	-5.01125	6.61e-07	1.57e-05	5.44655
OR2I1P	-0.604266	3.43795	-4.91745	1.06e-06	2.36e-05	4.99968
CKB	0.567539	5.11422	4.8685	1.35e-06	2.89e-05	4.76962
COL9A3	0.521028	2.39332	4.7681	2.2e-06	4.4e-05	4.30463
ADH1B	-0.724657	3.19051	-4.75442	2.35e-06	4.65e-05	4.24195
HLA-DQA2	-0.635653	5.5434	-4.68015	3.35e-06	6.29e-05	3.90477
ANGPTL4	0.504302	4.0927	4.56162	5.84e-06	0.000102202	3.3771
EN1	0.614186	2.83138	4.5366	6.56e-06	0.000111962	3.26738
SMOC1	0.505838	2.28493	4.49912	7.8e-06	0.000130004	3.10405
COL11A1	0.687873	5.62935	4.46016	9.32e-06	0.000151359	2.93565
COL17A1	-0.57824	3.45882	-4.38909	1.29e-05	0.000198182	2.63207
LTB	-0.507096	4.08367	-4.3324	1.66e-05	0.000243808	2.39326
OGN	-0.550065	3.75258	-4.22558	2.65e-05	0.000359045	1.95128
TFAP2B	-0.775424	3.80355	-4.21	2.83e-05	0.00037786	1.88773
GJB2	0.505162	5.46341	4.19479	3.03e-05	0.000396804	1.82584
MMP1	0.722139	4.30487	4.15804	3.54e-05	0.00045501	1.6773
CILP	-0.530775	5.97303	-3.89918	0.000104311	0.00109955	0.666491
APOD	-0.659386	7.62002	-3.83797	0.000133478	0.00132266	0.436583
EHF	-0.506756	5.4539	-3.82326	0.000141549	0.00139009	0.38189
ADAMTS15	-0.514355	4.5041	-3.7486	0.000190149	0.00175702	0.107268
PLIN1	-0.551655	3.53636	-3.67678	0.000251389	0.00218545	-0.151948
CHI3L1	0.534572	5.50089	3.65807	0.000270155	0.00231563	-0.218701
THRSP	-0.552466	3.90821	-3.61635	0.000316819	0.0026158	-0.366298
S100A2	0.510312	3.5019	3.55124	0.000405011	0.00318516	-0.593408
ADIPOQ	-0.546011	3.07178	-3.4662	0.00055497	0.00411448	-0.883991
KRT81	0.716201	3.99189	3.44748	0.000594305	0.00433377	-0.947049
NAT1	-0.604332	5.63427	-3.29176	0.00103767	0.00671286	-1.45863
MAOB	-0.513727	5.74084	-3.25942	0.00116183	0.00735285	-1.56199
EEF1A2	0.648624	5.67314	3.2579	0.001168	0.00738474	-1.56684
MSLN	0.518762	2.34503	3.17677	0.00154429	0.00919842	-1.82163
KRT16	0.564051	3.55374	3.04725	0.00238257	0.0128143	-2.21541
MUCL1	-0.774778	5.25155	-2.94075	0.00336511	0.0167552	-2.52721
CST1	-0.501942	4.33757	-2.83168	0.00474248	0.0218384	-2.83528
SCGB2A2	-0.806521	6.90052	-2.52201	0.0118546	0.0436709	-3.64755
